# Supplementary material for: Phospho-proteomic analysis of primary human colon epithelial cells during the early Trypanosoma cruzi infection phase
Source: PLoS Negl Trop Dis. 2018 Sep 17;12(9):e0006792. doi: 10.1371/journal.pntd.0006792 (PMC6160231; doi:10.1371/journal.pntd.0006792)
Supplement: S1 Table — (XLSX) [file pntd.0006792.s003.xlsx]

## Sheet: S1 Table 
S1 Table: List of all 43 kinase phosphorylation sites and their relative fold change at different time points compared to uninfected control
S N	Phosphoprotein	Phosphorylation site	60 min	90 min	120 min	180 min	Mean p Value
1	Akt1/2/3	S473	1.3±0.19	1.2±0.17	2.6±0.12	1.5±0.12	0.000706498
2	Akt1/2/3	T308	1.1±0.02	1.1±0.05	1±0.01	1.1±0	NS
3	AMPKα1	T183	1.5±0.02	1.4±0	1.7±0.03	1.5±0.02	0.00082301
4	AMPKα2	T172	1.2±0.02	0.9±0.01	1.5±0.02	1.1±0.05	NS
5	Chk-2	T68	1.2±0.08	1.2±0.18	1.5±0.01	1.1±0.01	NS
6	c-Jun	S63	1.5±0.03	1±0.44	2.4±0.06	1.7±0.02	0.00302707
7	CREB	S133	1.5±0.06	1.6±0.06	2.5±0.09	2.3±0.04	0.000916127
8	EGFR	Y1086	1.1±0.04	1.2±0.18	1.2±0.02	1.2±0.2	NS
9	eNOS	S1177	1±0.01	1.1±0.11	1±0.03	1±0.02	NS
10	ERK1/2	T202/Y204, T185/Y187	0.8±0.02	0.4±0.01	0.9±0.01	1±0	0.00477343
11	FAK	Y397	1.1±0.18	1.1±0.09	1.3±0.02	1.2±0.03	NS
12	Fgr	Y412	1.2±0.07	0.8±0.03	1.5±0.04	1.2±0.01	0.00120403
13	Fyn	Y420	1±0.08	1±0.1	2.5±0.19	1.4±0.07	0.00879395
14	GSK-3α/β	S21/S9	1.1±0.01	1.2±0.05	1.1±0.11	1.2±0.11	NS
15	HcK	Y411	1.4±0.19	1.7±0.04	1.8±0.03	1.3±0.15	0.00203146
16	HSP27	S78/S82	2.6±0.15	1.8±0.09	2.4±0.07	3.2±0.27	0.00140625
17	HSP60		3.5±0.38	1.2±0.09	2.7±0.48	1.6±0.15	0.00135524
18	JNK1/2/3	T183/Y185, T221/Y223	1.1±0.04	1.1±0.15	1.6±0.08	1.2±0.11	0.0100253
19	Lck	Y394	1.1±0	0.9±0.01	1.6±0.07	1.5±0.08	0.00820756
20	Lyn	Y397	1.1±0.03	0.9±0.07	1.8±0.01	1.3±0.16	0.00012371
21	MSK1/2	S376/S360	1.2±0.03	1±0.02	1.2±0.01	1.1±0.02	NS
22	p27	T198	0.7±0.03	0.4±0.02	1.3±0.11	1.1±0.15	NS
23	p38α	T180/Y182	1.1±0.14	1.3±0.81	1.3±0.39	1.7±0.89	0.000110716
24	p53	S392	1.2±0.02	1±0	1.3±0.05	1.2±0.05	NS
25	p53	S15	1.1±0.02	1.2±0.08	1.7±0.29	0.9±0.13	0.00688123
26	p53	S46	1±0.06	0.7±0.16	1.6±0.05	0.9±0.02	0.00135073
27	p70 S6 Kinase	T389	0.8±0.05	1±0.07	1.2±0.1	0.9±0.04	NS
28	p70 S6 Kinase	T421/S424	1±0.05	0.9±0.05	1.3±0.09	1.8±0.37	NS
29	PDGF Rβ	Y751	1.6±0.1	1.1±0.01	1.6±0.06	1±0.11	0.00629456
30	PLC-γ1	Y783	0.9±0.01	0.9±0.04	1.3±0.03	1.3±0.1	NS
31	PRAS40	T246	1.1±0.04	1.1±0.19	1.4±0.02	1.4±0.12	NS
32	PYK2	Y402	1.1±0.11	0.8±0.16	1.1±0.03	0.9±0.17	NS
33	RSK1/2/3	S3880/S386/S377	0.9±0.03	1.1±0.39	1.1±0.09	1.1±0.01	NS
34	Src	Y419	1±0.13	1.1±0.07	2.4±0.04	1.3±0.04	0.00852468
35	STAT2	Y689	1.2±0.01	0.9±0.01	1.2±0.01	1.1±0.02	NS
36	STAT3	Y705	1±0.01	0.8±0.1	1.1±0.16	1.2±0.14	NS
37	STAT3	S727	1.4±0.56	1.7±0.06	0.8±0.11	0.9±0.16	NS
38	STAT5a	Y694	1±0.19	0.6±0.13	1.7±0.01	0.9±0.15	0.0018963
39	STAT5a/b	Y694/Y699	1.1±0.08	0.7±0.08	1.7±0.04	1.2±0.01	0.00204785
40	STAT5b	Y699	1.3±0.21	0.8±0.2	1.6±0.11	0.9±0.16	NS
41	STAT6	Y641	1.2±0.03	1.2±0	1.2±0.02	1.1±0.02	NS
42	TOR	S2248	0.6±0.04	0.6±0.09	1.2±0.06	0.7±0.16	NS
43	WNK1	T60	1.2±0.03	0.9±0.61	2.7±0.36	1.6±0.06	0.00398981
44	Yes	Y426	1.2±0.08	1±0.09	1.7±0.02	1.2±0.1	0.00308006
45	β-Catenin		1.2±0.11	0.8±0.01	2.9±0.06	1.4±0.08	0.00197675
							NS = Non Significant p-Value
