# Supplementary material for: Phospho-proteomic analysis of primary human colon epithelial cells during the early Trypanosoma cruzi infection phase
Source: PLoS Negl Trop Dis. 2018 Sep 17;12(9):e0006792. doi: 10.1371/journal.pntd.0006792 (PMC6160231; doi:10.1371/journal.pntd.0006792)
Supplement: S3 Table — (XLSX) [file pntd.0006792.s005.xlsx]

## Sheet: S3 Table 
	S3 Table: List of canonical pathways involved in T. cruzi infection as revealed by Ingenuity Pathway Analysis (IPA)
	Ingenuity Canonical Pathways	p-value
	Tec Kinase Signaling	1.26e-13
	Reelin Signaling in Neurons	2e-13
	Fcγ Receptor-mediated Phagocytosis in Macrophages and Monocytes	3.98e-11
	IL-7 Signaling Pathway	4.68e-09
	Inhibition of Angiogenesis by TSP1	8.71e-09
	Phospholipase C Signaling	6.17e-07
	PI3K Signaling in B Lymphocytes	2.04e-06
	Glucocorticoid Receptor Signaling	3.31e-06
	Role of NFAT in Regulation of the Immune Response	8.51e-06
	B Cell Receptor Signaling	9.33e-06
	RAR Activation	9.33e-06
	IL-2 Signaling	1.29e-05
	ERK5 Signaling	1.41e-05
	AMPK Signaling	1.55e-05
	EGF Signaling	1.55e-05
	Chemokine Signaling	1.78e-05
	IL-15 Signaling	2.19e-05
	Erythropoietin Signaling	2.63e-05
	Prolactin Signaling	2.82e-05
	LPS-stimulated MAPK Signaling	3.31e-05
	Cholecystokinin/Gastrin-mediated Signaling	5.13e-05
	SAPK/JNK Signaling	5.62e-05
	Neuroinflammation Signaling Pathway	6.31e-05
	Gαs Signaling	6.61e-05
	HIF1α Signaling	8.13e-05
	p38 MAPK Signaling	8.51e-05
	CD28 Signaling in T Helper Cells	0.000112
	Gα12/13 Signaling	0.00012
	Corticotropin Releasing Hormone Signaling	0.000132
	Aryl Hydrocarbon Receptor Signaling	0.000138
	Epithelial Adherens Junction Signaling	0.000151
	PKCθ Signaling in T Lymphocytes	0.000195
	CXCR4 Signaling	0.000219
	Cdc42 Signaling	0.000229
	Ephrin Receptor Signaling	0.000263
	PPARα/RXRα Activation	0.000282
	Endothelin-1 Signaling	0.000331
	ILK Signaling	0.000372
	ERK/MAPK Signaling	0.000389
	G-Protein Coupled Receptor Signaling	0.000977
